# Supplementary material for: Multi-dimensional evidence establishing the causal association between metabolic syndrome and gout and the molecular mechanisms of comorbidity
Source: Front Immunol. 2026 Feb 18;17:1769138. doi: 10.3389/fimmu.2026.1769138 (PMC12956786; doi:10.3389/fimmu.2026.1769138)
Supplement: Supplementary file 1 [file Table1.xlsx]

## Sheet: Sheet1
Fators	Consortium	ancestry	Samples	Year	Source
Gout	FinnGen database: finngen_R11_GOUT_NOS	European	449717	2024	https://www.finngen.fi/en
Mets	GWAS Catalog:GCST009602	European	291107	2019	https://www.ebi.ac.uk/gwas/publications/31589552
Waist	ieu OpenGWAS database:ieu-a-60	European	224459	2015	https://gwas.mrcieu.ac.uk/datasets/?gwas_id__icontains=ieu-a-60&year__iexact=&trait__icontains=&consortium__icontains=
HDL-C	GWAS Catalog:GCST002223	European	94595	2013	https://www.ebi.ac.uk/gwas/studies/GCST002223
Hypertension	ieu OpenGWAS database:ukb-b-12493	European	463010	2018	https://gwas.mrcieu.ac.uk/datasets/?gwas_id__icontains=ukb-b-12493&year__iexact=&trait__icontains=&consortium__icontains=
TG	ieu OpenGWAS database:ieu-a-302	European	177861	2013	https://gwas.mrcieu.ac.uk/datasets/?gwas_id__icontains=ieu-a-302&year__iexact=&trait__icontains=&consortium__icontains=
FBG	ieu OpenGWAS database:ebi-a-GCST90002232	European	200622	2021	https://gwas.mrcieu.ac.uk/datasets/ebi-a-GCST90002232/
